# Supplementary material for: Quantitative Trait Locus Mapping and Candidate Gene Identification for Fruit Acidity in Chinese Dwarf Cherry (Cerasus humilis) Using a High-Density Genetic Map
Source: Genes (Basel). 2025 Sep 29;16(10):1157. doi: 10.3390/genes16101157 (PMC12563595; doi:10.3390/genes16101157)
Supplement: Supplementary file 1 [file genes-16-01157-s001.zip]

Archive with 1 entries (1 files):
- genes-3872645-supplementary.pdf
